# Supplementary material for: The Prognosis Performance of a Neutrophil- and Lymphocyte-Associated Gene Mutation Score in a Head and Neck Cancer Cohort
Source: Biomedicines. 2023 Nov 22;11(12):3113. doi: 10.3390/biomedicines11123113 (PMC10741104; doi:10.3390/biomedicines11123113)
Supplement: Supplementary file 1 [file biomedicines-11-03113-s001.zip]

Archive with 1 entries (1 files):
- biomedicines-2413656-supplementary.xlsx
