# Supplementary material for: The Prognosis Performance of a Neutrophil- and Lymphocyte-Associated Gene Mutation Score in a Head and Neck Cancer Cohort
Source: Biomedicines. 2023 Nov 22;11(12):3113. doi: 10.3390/biomedicines11123113 (PMC10741104; doi:10.3390/biomedicines11123113)
Supplement: Supplementary file 1 [file biomedicines-11-03113-s001.zip › biomedicines-2413656-supplementary.xlsx]

## Sheet: Somatic mutation
Sample_ID	Hugo_Symbol	Variant_class	Alterations
KMUH_HN_0333	CARD11	SNV	E213K
KMUH_HN_0333	JAK2	Amplification	amplification
KMUH_HN_1679	JAK2	SNV	I899T
KMUH_HN_1996	IKBKE	Fusion	IKBKE-RYR2 rearrangement
KMUH_HN_1996	PIK3CA	Amplification	amplification
KMUH_HN_1996	PRKCI	Amplification	amplification
KMUH_HN_1687	PTEN	Deletion	Y76del
KMUH_HN_1687	PTEN	SNV	C296fs*11
KMUH_HN_1687	RAF1	Deletion	G370del
KMUH_HN_1892	PIK3C2G	SNV	Y1103fs*15
KMUH_HN_1031	JUN	SNV	N314K
KMUH_HN_1031	PTPN11	SNV	K131R
KMUH_HN_1028	PIK3C2G	Amplification	amplification
KMUH_HN_1028	CARD11	SNV	T791K
KMUH_HN_1028	KRAS	Amplification	amplification
KMUH_HN_1339	MAP3K13	Amplification	amplification
KMUH_HN_1339	PRKCI	Amplification	amplification
KMUH_HN_1339	PIK3CA	Amplification	amplification
KMUH_HN_1996	PIK3CA	Amplification	amplification - equivocal
KMUH_HN_1996	PRKCI	Amplification	amplification - equivocal
KMUH_HN_1343	JUN	SNV	Q202L
KMUH_HN_1343	CD79B	SNV	N73T
KMUH_HN_1343	PTEN	Loss	loss
KMUH_HN_1642	PIK3C2B	SNV	R451C
KMUH_HN_1220	CBL	SNV	R462Q
KMUH_HN_1220	AKT3	SNV	E438*
KMUH_HN_1986	SMAD2	Amplification	amplification-equivocal
KMUH_HN_1986	MAPK1	SNV	Y263C
KMUH_HN_1986	PTEN	Loss	loss
KMUH_HN_1602	GNAS	SNV	R524H
KMUH_HN_1602	MAP3K1	SNV	A932S
KMUH_HN_2293	CASP8	SNV	I340fs*6
KMUH_HN_2917	CBL	SNV	L857F
KMUH_HN_2917	CASP8	SNV	D454N
KMUH_HN_2917	MAP2K1	SNV	D67N
KMUH_HN_2048	JAK2	SNV	I899T
KMUH_HN_2295	CARD11	SNV	P495A
KMUH_HN_2295	CASP8	SNV	Q406*
KMUH_HN_2382	PRKCI	Amplification	amplification
KMUH_HN_2382	PIK3CA	SNV	H1047R
KMUH_HN_2136	CASP8	SNV	P411S
KMUH_HN_2136	MAP3K1	SNV	M312L
KMUH_HN_2835	MAP2K4	SNV	P4S
KMUH_HN_2835	CARD11	SNV	A598T
KMUH_HN_2713	IRS2	SNV	A512T
KMUH_HN_2713	JAK2	SNV	E442Q
KMUH_HN_2902	MAP2K2	SNV	P298L
KMUH_HN_2902	SYK	SNV	H90N
KMUH_HN_2706	MAP2K4	SNV	P23T
KMUH_HN_2706	ATM	SNV	R2582G
KMUH_HN_2706	TGFBR2	SNV	Q306*
KMUH_HN_2706	PIK3CA	SNV	M1043V
KMUH_HN_2070	MAP3K13	Amplification	amplification-equivocal
KMUH_HN_2070	PIK3CA	Amplification	amplification-equivocal
KMUH_HN_2070	IRS2	SNV	R588P
KMUH_HN_2070	ATM	SNV	E1959*
KMUH_HN_2767	MAP2K2	SNV	A176V
KMUH_HN_2767	ABL1	SNV	T984M
KMUH_HN_2767	AKT1	SNV	E17K
KMUH_HN_2086	PIK3C2G	SNV	I315fs*20
KMUH_HN_2086	TGFBR2	SNV	S46R
KMUH_HN_2086	PTEN	Loss	loss
KMUH_HN_2086	HRAS	SNV	G13R
KMUH_HN_2483	GNAS	SNV	A143D
KMUH_HN_2331	MAP3K13	Amplification	amplification
KMUH_HN_2331	RAC1	Amplification	amplification
KMUH_HN_2331	PIK3C2G	Amplification	amplification-equivocal
KMUH_HN_2331	KRAS	Amplification	amplification-equivocal
KMUH_HN_2331	PTPN11	SNV	A550V
KMUH_HN_2331	PRKCI	Amplification	amplification
KMUH_HN_2331	PIK3CA	Amplification	amplification
KMUH_HN_2331	PIK3CB	Amplification	amplification
KMUH_HN_2708	MAP3K13	Amplification	amplification-equivocal
KMUH_HN_2708	PIK3CA	Amplification	amplification-equivocal
KMUH_HN_2708	PRKCI	Amplification	amplification-equivocal
KMUH_HN_2708	JAK2	SNV	S405L
KMUH_HN_2708	PTEN	Splice site	splice site 795_801+3>TTAGCATGCTAAAGCA
KMUH_HN_2681	CD79B	SNV	G58S
KMUH_HN_2681	MAP3K1	SNV	G51D
KMUH_HN_2681	RAC1	SNV	A159V
KMUH_HN_3313	GNAS	SNV	E52K
KMUH_HN_3313	CASP8	SNV	M223I
KMUH_HN_3313	PIK3C2G	SNV	Y1103fs*15
KMUH_HN_3313	CASP8	SNV	R68*
KMUH_HN_3547	HRAS	SNV	L163fs*30
KMUH_HN_3547	MAP3K13	Amplification	amplification-equivocal
KMUH_HN_3547	PIK3CA	Amplification	amplification-equivocal
KMUH_HN_3547	PRKCI	Amplification	amplification-equivocal
KMUH_HN_3547	PIK3CA	SNV	A435E
KMUH_HN_3446	PTEN	SNV	E73*
KMUH_HN_3848	CASP8	Amplification	amplification-equivocal
KMUH_HN_3848	MAP3K13	Amplification	amplification
KMUH_HN_3848	PRKCI	Amplification	amplification-equivocal
KMUH_HN_3848	CBL	SNV	R593W
KMUH_HN_3848	IRS2	SNV	A512T
KMUH_HN_3848	PIK3CA	Amplification	amplification
KMUH_HN_3848	KRAS	Amplification	amplification
KMUH_HN_3124	MAP3K13	Amplification	amplification
KMUH_HN_3124	PIK3C2G	Amplification	amplification-equivocal
KMUH_HN_3124	PRKCI	Amplification	amplification
KMUH_HN_3124	PIK3CA	Amplification	amplification
KMUH_HN_3124	PIK3C2G	SNV	Y1103fs*15
KMUH_HN_3557	CASP8	Amplification	amplification-equivocal
KMUH_HN_3557	CBL	Amplification	amplification-equivocal
KMUH_HN_3557	MAP3K13	Amplification	amplification
KMUH_HN_3557	PRKCI	Amplification	amplification
KMUH_HN_3557	PIK3CA	Amplification	amplification
KMUH_HN_3814	MAP3K13	Amplification	amplification
KMUH_HN_3814	PIK3CA	Amplification	amplification
KMUH_HN_3814	PRKCI	Amplification	amplification
KMUH_HN_3814	GNAS	SNV	E105K
KMUH_HN_3579	PIK3C2G	SNV	L926P
KMUH_HN_3579	JAK2	Amplification	amplification - equivocal
KMUH_HN_3723	PIK3C2G	SNV	Y1103fs*15
KMUH_HN_3889	JAK2	Amplification	amplification
KMUH_HN_3671	LYN	Amplification	amplification
KMUH_HN_3671	ABL1	SNV	G778D
KMUH_HN_3412	MAP3K13	Amplification	amplification-equivocal
KMUH_HN_3412	PIK3CA	Amplification	amplification-equivocal
KMUH_HN_3412	MAPK1	SNV	K272R
KMUH_HN_3182	GNAS	SNV	R16C
KMUH_HN_3182	MAP3K1	SNV	V663L
KMUH_HN_3929	PIK3CA	Amplification	amplification-equivocal
KMUH_HN_3929	RAF1	SNV	K439N
KMUH_HN_3929	PIK3CB	SNV	I391V
KMUH_HN_3412	CASP8	Subclonal	P249A - subclonal
KMUH_HN_3412	MAP3K13	SNV	R803Q
KMUH_HN_3412	JUN	SNV	S296F
KMUH_HN_3412	MAP3K1	SNV	M312L
KMUH_HN_3412	PIK3CA	SNV	E545K
KMUH_HN_3654	JAK2	SNV	I724T
KMUH_HN_3654	TGFBR2	SNV	M123L
KMUH_HN_3654	MAP2K2	SNV	V400M
KMUH_HN_3654	PIK3C2B	Splice site	splice site 3048+1G>T
KMUH_HN_3654	PIK3C2B	SNV	R1079G
KMUH_HN_3654	GNAS	SNV	L42F
KMUH_HN_3654	NFKBIA	Amplification	amplification-equivocal
KMUH_HN_3835	ATM	SNV	M1321I
KMUH_HN_3835	ATM	SNV	Q95K
KMUH_HN_3835	CASP8	SNV	R250Q
KMUH_HN_3835	HRAS	SNV	G13D
KMUH_HN_3835	HRAS	SNV	G13V
KMUH_HN_3787	PTEN	SNV	Y176C
KMUH_HN_3787	CASP8	SNV	R68Q
KMUH_HN_3787	HRAS	SNV	G12S
KMUH_HN_3185	CARD11	SNV	S694L
KMUH_HN_3185	BCL2L1	Amplification	amplification
KMUH_HN_3185	HRAS	SNV	G12S
KMUH_HN_3124	PIK3CB	SNV	M218V
KMUH_HN_3124	AKT2	Splice site	splice site 960+1G>C
KMUH_HN_3124	CASP8	SNV	R452*
KMUH_HN_3035	NFKBIA	SNV	E86K
KMUH_HN_3035	TGFBR2	SNV	S449F
KMUH_HN_3035	CASP8	SNV	T407M
KMUH_HN_3035	CBL	SNV	K58R
KMUH_HN_3120	IKBKE	SNV	L263F
KMUH_HN_3439	JAK2	Amplification	amplification
KMUH_HN_3950	LYN	Amplification	amplification
KMUH_HN_3950	PRKCI	Amplification	amplification-equivocal
KMUH_HN_3859	ATM	SNV	M2041V
KMUH_HN_3859	CARD11	SNV	S694L
KMUH_HN_3721	CBL	SNV	D772E
KMUH_HN_3481	CASP8	SNV	V427fs*28
KMUH_HN_3847	BCL2L1	SNV	A68G
KMUH_HN_3847	MAP3K13	SNV	N103K
KMUH_HN_3847	PPP2R2A	SNV	K48_G49>NC
KMUH_HN_3847	PIK3CA	Amplification	amplification
KMUH_HN_3847	PRKCI	Amplification	amplification
KMUH_HN_3484	CASP8	SNV	R452*
KMUH_HN_3038	PIK3C2G	SNV	S1183N
KMUH_HN_3038	IRS2	SNV	R401L
KMUH_HN_3038	ATM	Truncation	ATM-ATM truncation
KMUH_HN_3017	PIK3C2G	Deletion	N1038del - subclonal
KMUH_HN_3017	IRS2	SNV	A512T
KMUH_HN_3017	PTEN	Loss	loss
KMUH_HN_3466	IKBKE	SNV	A197V
KMUH_HN_3402	ATM	SNV	P2956Q
KMUH_HN_3402	IRS2	Deletion	A699_A701del
KMUH_HN_3402	JAK2	SNV	V392M
KMUH_HN_3402	SMAD4	Loss	loss
KMUH_HN_3093	ATM	SNV	H42R
KMUH_HN_3093	CASP8	SNV	R250W
KMUH_HN_3093	HRAS	SNV	G12S
KMUH_HN_3718	PIK3CA	SNV	G364R
KMUH_HN_3718	PIK3CA	SNV	H1047R
KMUH_HN_3202	CARD11	SNV	T532M
KMUH_HN_3202	MAP2K4	SNV	P23T
KMUH_HN_3202	PIK3C2G	SNV	D8Y
KMUH_HN_3202	MAP2K2	SNV	P298L
KMUH_HN_3202	CASP8	SNV	L7F
KMUH_HN_3202	HRAS	SNV	G12S
KMUH_HN_3202	JAK2	SNV	V617F
KMUH_HN_3903	CARD11	SNV	A687V
KMUH_HN_3811	AKT1	Amplification	amplification-equivocal
KMUH_HN_3811	PIK3CA	Amplification	amplification - equivocal
KMUH_HN_3811	PRKCI	Loss	loss
KMUH_HN_3839	PIK3CA	SNV	E542K
KMUH_HN_3421	PIK3CB	SNV	S167Y
KMUH_HN_3611	TGFBR2	Loss	loss
KMUH_HN_3611	PIK3C2G	Amplification	amplification-equivocal
KMUH_HN_3611	PIK3C2G	SNV	Y1103fs*15
KMUH_HN_3611	CD79A	SNV	W169L
KMUH_HN_3611	AKT3	Amplification	amplification
KMUH_HN_3611	PIK3CA	Amplification	amplification
KMUH_HN_3611	PRKCI	Amplification	amplification
KMUH_HN_3611	KRAS	Amplification	amplification
KMUH_HN_3152	GNAS	SNV	S305P
KMUH_HN_3152	ATM	SNV	E1195Q
KMUH_HN_3650	LYN	Amplification	amplification-equivocal
KMUH_HN_3650	MAP3K13	Amplification	amplification
KMUH_HN_3650	CBL	SNV	D772E
KMUH_HN_3650	PIK3CA	Amplification	amplification
KMUH_HN_3650	PRKCI	Amplification	amplification
KMUH_HN_3336	CARD11	SNV	L978P
KMUH_HN_3843	CD79B	SNV	K93N
KMUH_HN_3843	ATM	SNV	Q95K
KMUH_HN_3312	GNAS	SNV	S305P
KMUH_HN_3312	PTEN	SNV	Loss
KMUH_HN_3166	CARD11	SNV	D298E
KMUH_HN_3166	GNAS	Fusion	GNAS-BPIFB1 rerrangement
KMUH_HN_3166	MAP3K1	Deletion	T948_T949del
KMUH_HN_3166	PIK3CA	Amplification	amplification-equivocal
KMUH_HN_3166	PRKCI	Amplification	amplification-equivocal
KMUH_HN_3166	SYK	SNV	A353V
KMUH_HN_3376	CASP8	SNV	L90P
KMUH_HN_3376	ATM	SNV	K3018N
KMUH_HN_3376	CASP8	SNV	R449*
KMUH_HN_3376	PIK3R1	SNV	K346fs*24
KMUH_HN_3376	PTEN	SNV	K197*
KMUH_HN_3368	ATM	SNV	G1788S
KMUH_HN_3368	NFKBIA	Amplification	amplification-equivocal
KMUH_HN_3368	PTEN	Deletion	splice site 24_79+97del153
KMUH_HN_3368	PIK3R1	SNV	L1565fs*9
KMUH_HN_3860	PRKCI	Amplification	amplification-equivocal
KMUH_HN_3860	PIK3CA	Amplification	amplification-equivocal
KMUH_HN_3860	MAP3K13	Amplification	amplification-equivocal
KMUH_HN_3860	PIK3C2G	SNV	K903fs*36
KMUH_HN_3860	JAK2	Amplification	amplification
KMUH_HN_3860	CASP8	Splice site	splice site 647-2A>T
KMUH_HN_3444	AKT1	Amplification	amplification-equivocal
KMUH_HN_3444	MAP2K2	SNV	P298L
KMUH_HN_3444	NFKBIA	Amplification	amplification-equivocal
KMUH_HN_3444	PRKCI	SNV	D575fs*16
KMUH_HN_3444	SMAD4	SNV	Loss
KMUH_HN_3643	PIK3C2G	Amplification	amplification-equivocal
KMUH_HN_3643	PIK3C2G	SNV	R643K
KMUH_HN_3643	PIK3CB	SNV	R604fs*29
KMUH_HN_3643	PIK3CA		Loss
KMUH_HN_3643	PRKCI	Amplification	amplification
KMUH_HN_6143	CARD11	SNV	E314A
KMUH_HN_6143	PIK3C2G	SNV	Y1103fs*15
KMUH_HN_7877	HRAS	Splice site	splice site 451-2A>T
KMUH_HN_7877	PIK3C2B	SNV	G1123S
KMUH_HN_7877	CASP8	SNV	K51fs*19
KMUH_HN_7877	HRAS	SNV	Q61L
KMUH_HN_7947	PIK3C2G	Amplification	amplification
KMUH_HN_7947	MAP2K2	SNV	P298L
KMUH_HN_7947	KRAS	Amplification	amplification
KMUH_HN_7471	NFKBIA	SNV	T185M
KMUH_HN_7471	MAPK1	Amplification	amplification - equivocal
KMUH_HN_7471	LYN	SNV	L113P
KMUH_HN_8650	CASP8	SNV	D455Y
KMUH_HN_8650	ATM	SNV	R2136*
